# Supplementary material for: Phylogeography of Cranoglanis (Teleostei: Cranoglanididae) Reveals Discordance Between Nominal Species and Maternal Lineages: A Broadly Distributed Clade Co-Occurring with a Cryptic Endemic in the Pearl River
Source: Animals (Basel). 2026 May 28;16(11):1648. doi: 10.3390/ani16111648 (PMC13255799; doi:10.3390/ani16111648)
Supplement: Supplementary file 1 [file animals-16-01648-s001.zip]

Archive with 1 entries (1 files):
- animals-4324139-supplementary.pdf
